# Supplementary material for: PANoptosis‐Related Diagnostic Biomarkers in Non‐Neovascular Age‐Related Macular Degeneration: An Integrative Transcriptomic and Experimental Study
Source: Genet Res (Camb). 2026 Feb 13;2026:8903808. doi: 10.1155/genr/8903808 (PMC12905011; doi:10.1155/genr/8903808)
Supplement: Supplementary file 1 — Supporting Information 1 Supporting File 1: PANoptosis‐related genes. [file GENR-2026-8903808-s001.xlsx]

## Sheet: Sheet 1
Apoptosis		Pyroptosis		Necroptosis		PANoptosis
BCL2		GSDMD		RIPK1		BCL2
CASP3		GSDME		MLKL		CASP3
CASP8		NLRP3		RIPK3		CASP8
BAX		CASP1		ZBP1		BAX
XIAP		CASP4		CASP8		XIAP
FAS		GSDMB		TNF		FAS
TP53		GSDMC		SOD2-OT1		TP53
TNFSF10		GSDMA		BDNF-AS		TNFSF10
CFLAR		NLRP1		CYLD		CFLAR
CASP9		CASP3		MAP3K7		CASP9
AIFM1		AIM2		ITPK1		AIFM1
FASLG		IL1B		IPMK		FASLG
BCL2L1		CASP8		MIR425		BCL2L1
CYCS		GAS5		CASP6		CYCS
MCL1		GZMB		TRPM7		MCL1
BIRC5		CASP5		FADD		BIRC5
CASP10		IL18		MIR500A		CASP10
TNFRSF10B		CARD8		MIR7-3HG		TNFRSF10B
CASP7		HMGB1		PELI1		CASP7
PARP1		PYCARD		HMGB1		PARP1
BCL2L11		H19		CRMA		BCL2L11
TNF		SOD2-OT1		PVT1		TNF
MAPK8		GZMA		PGLYRP1		MAPK8
CASP1		NLRC4		TP53		CASP1
AKT1		ADAMTS9-AS2		GRB2		AKT1
BIRC2		ZBP1		TLR4		BIRC2
CASP2		MIR7-3HG		CERNA3		CASP2
TNFRSF10A		DPP8		SPATA2		TNFRSF10A
CASP6		CASP6		MIR141		CASP6
FADD		DPP9		MIR200A		FADD
NAIP		SCARNA5		STING1		NAIP
DIABLO		MIR223		SIRT3		DIABLO
BIRC3		CD274		TNIP1		BIRC3
BID		TRIM21		MIR148A		BID
BOK		STAT3		NINJ1		BOK
PAWR		MALAT1		MIR16-1		PAWR
MAPK1		ELANE		MIR16-2		MAPK1
TNFRSF1A		SIRT1		TRC-GCA24-1		TNFRSF1A
BAK1		USP48		LINC00861		BAK1
PRKCD		ZDHHC9		SIRT2		PRKCD
CDKN1A		ZDHHC5		LINC02605		CDKN1A
MAP3K5		LINC02605		TNFRSF1A		MAP3K5
RIPK1		SNHG7		SNHG1		RIPK1
APAF1		NINJ1		PGAM5		APAF1
SIVA1		IFI27		BIRC2		SIVA1
STAT3		DDX3X		LINC00665		STAT3
MAPK14		TRIM24		BIRC3		MAPK14
BAD		AGER		MIR223		BAD
ANXA5		CASP7		MIR331		ANXA5
BIRC7		MAPK14		TNFAIP3		BIRC7
MYC		MIR155		SCARNA5		MYC
NFKB1		CERNA3		UCHL1		NFKB1
BBC3		NEAT1		MIR181D		BBC3
MOAP1		OIP5-AS1		AXL		MOAP1
API5		TXNIP		MERTK		API5
MDM2		BDNF-AS		TYRO3		MDM2
CCAR2		DNMT1		SLC39A7		CCAR2
AATK		TP53		USP22		AATK
PEA15		PVT1		SFTPA1		PEA15
CCAR1		KLF3-AS1		MIR181A2		CCAR1
PERP		TNFRSF21		MIR181A1		PERP
AVEN		MIAT		LINC01094		AVEN
JUN		H2AX		TRAF2		JUN
TP53AIP1		H2AC20		SERTAD1		TP53AIP1
AATF		GBP1		MEFV		AATF
CASP4		TUG1		AIM2		CASP4
BFAR		SNHG12		NFKB1		BFAR
KRAS		TP63		CFLAR		KRAS
AEN		MTOR		PGR-AS1		AEN
TRAF2		TNF		MIR21		TRAF2
E2F1		IRF1		FAS		E2F1
TNFRSF10C		NAIP		GAS5		TNFRSF10C
TNFRSF10D		MEFV		CTSB		TNFRSF10D
NAIF1		NEK7		MAPK14		NAIF1
CIAPIN1		CHMP3		HCG27		CIAPIN1
AREL1		BAK1		MIR214		AREL1
TRIAP1		FOXO3		MIR22		TRIAP1
MTOR		HDAC2		MIR221		MTOR
PTEN		ATG5		MIR101-1		PTEN
TRADD		MIR21		MIR101-2		TRADD
EGFR		NFKB1		TRAF5		EGFR
GZMB		CTSG		AIFM1		GZMB
BCL2L2		ELAVL1		TNFSF10		BCL2L2
NRAS		STING1		LINC01871		NRAS
BIK		P2RX7		PWAR4		BIK
PTGS2		MIR125A		TRADD		PTGS2
MIR7-3HG		MIR155HG		SNHG7		MIR7-3HG
CDK1		MIR216A		XIAP		CDK1
BLCAP		CHMP4B		GSK3B		BLCAP
TP53BP2		MAPK11		H19		TP53BP2
MAPK3		MAP3K20		RIGI		MAPK3
ECSCR		PGR-AS1		PPP6C		ECSCR
CAAP1		HOTAIRM1		FCGBP		CAAP1
IFNG		LINC01871		ADAR		IFNG
DFFA		KCNQ1OT1		CGAS		DFFA
SCARNA5		NFE2L2		MYC		SCARNA5
TGFB1		ADIPOQ		TNFSF15		TGFB1
TNFRSF25		DHX9		TNIP3		TNFRSF25
CCND1		NLRP9		MIR383		CCND1
BECN1		ZFAS1		MIR495		BECN1
ATM		LCN2		MIR498		ATM
TP73		SIRT6		MIR496		TP73
RELA		BRD4		MIR3163		RELA
RAF1		MIR30C1		GJB1		RAF1
CDKN2A		MIR34C		LINC00511		CDKN2A
FOXO3		MIR141		LINC00426		FOXO3
STAT1		VEGFA		DNM1L		STAT1
IL6		KIF23		PTGES3		IL6
IGF1		MIR96		UVRAG		IGF1
DDIAS		CRIM1-DT		MIR324		DDIAS
PIK3CG		IGF2-AS		KLHDC10		PIK3CG
MAPK10		KLF4		IKBKB		MAPK10
HSPA5		IL17A		JUN		HSPA5
SOD2-OT1		MIR182		MYD88		SOD2-OT1
AIFM3		PRDM1		BRD4		AIFM3
VEGFA		MIR106A		ZFAS1		VEGFA
ELAPOR1		USP14		MIR193A		ELAPOR1
IGF1R		AQP1		MIR381		IGF1R
HTRA2		METTL3		SLCO4A1-AS1		HTRA2
NFKBIA		MIR106B		NLRP3		NFKBIA
CERNA3		CAMP		RB1		CERNA3
PYCARD		KXD1-AS1		TRAF6		PYCARD
CASP5		APIP		CD274		CASP5
SIRT1		PRMT5		CALCA		SIRT1
DAXX		PFKFB3		S100A4		DAXX
CD40		TREM1		HSPA4		CD40
HIF1A		SNORD15A		BNIP3		HIF1A
NOL3		TRE-TTC3-1		SNHG14		NOL3
IL1B		LINC01133		MT-TP		IL1B
TNFSF12		FLNA		LINC00900		TNFSF12
MAPK9		TREM2				MAPK9
NIBAN2		PTX3				NIBAN2
AIFM2		DUOX1				AIFM2
CASP14		NFKBIA				CASP14
BDNF-AS		DLX6-AS1				BDNF-AS
VDAC1		LINC00265				VDAC1
IL2		MIR22				IL2
CTNNB1		STAT2				CTNNB1
BCL2L10		TRAF3				BCL2L10
BCL2L14		FOXP3				BCL2L14
PMAIP1		SESN2				PMAIP1
NIBAN1		MIR193A				NIBAN1
CDK2		TLR4				CDK2
PPARG		NLRP7				PPARG
DFFB		PWAR1				DFFB
IL2RA		SNHG1				IL2RA
HDAC9		CCL15-CCL14				HDAC9
PRF1		BRCC3				PRF1
SEPTIN4		MIR543				SEPTIN4
PTK2		MMP9				PTK2
H19		RELA				H19
CLU		BRCA1				CLU
IFNA1		COL2A1				IFNA1
DDIT3		GGT1				DDIT3
XAF1		GSTP1				XAF1
APP		SERPINC1				APP
CDKN1B		CD55				CDKN1B
TERT		CDKN1B				TERT
AATBC		CYBB				AATBC
ELAPOR2		GALNS				ELAPOR2
BCL2A1		PAH				BCL2A1
PIK3CA		RPS19				PIK3CA
ESR1		SERPINH1				ESR1
GAS5		ALOX15				GAS5
HSPB1		BCL6				HSPB1
CSE1L		CA1				CSE1L
CHUK		HP				CHUK
MAP2K1		TRAF2				MAP2K1
ABL1		FMR1				ABL1
RB1		GABRG3				RB1
CHEK2		PLAUR				CHEK2
NFE2L2		CMA1				NFE2L2
GSK3B		CUL4B				GSK3B
CAT		FCGRT				CAT
SRC		S100A9				SRC
HRK		P4HA1				HRK
RIPK3		FKBP10				RIPK3
DAPK1		H1-2				DAPK1
NGF		RASGRF1				NGF
BCL2L13		RPL3				BCL2L13
PCNA		S100A8				PCNA
SOD1		SLC4A2				SOD1
IKBKB		CLEC3B				IKBKB
HMGB1		CPA3				HMGB1
PDCD6		FSTL1				PDCD6
TRAF1		PRG2				TRAF1
PPP1R13B		PVALB				PPP1R13B
TXN		RPL7A				TXN
AKT2		ANKLE2				AKT2
RNF7		PPIC				RNF7
SIMALR		ACSM3				SIMALR
NLRP3		DHX8				NLRP3
EGF		GAR1				EGF
NIBAN3		H1-5				NIBAN3
ENDOG		RPL27A				ENDOG
MIR21		SSR1				MIR21
IKBKG		RBM26				IKBKG
SOD2		H1-1				SOD2
STK4		SRP14				STK4
MAP3K1		PROM2				MAP3K1
HSP90AA1		HEATR5A				HSP90AA1
TNFSF13B		ZNF329				TNFSF13B
MAP2K4		HOTAIR				MAP2K4
CD4		MIR302A				CD4
ERBB2		MIR137				ERBB2
CCNB1		LINC00665				CCNB1
PML		MEG3				PML
HSPA4		MIR135B				HSPA4
IL10		MIR494				IL10
PDCD5		MIR556				PDCD5
HMOX1						HMOX1
XIAPP3						XIAPP3
XIAPP2						XIAPP2
TLR4						TLR4
BRCA1						BRCA1
TNFRSF1B						TNFRSF1B
PRKCA						PRKCA
TNFAIP3						TNFAIP3
JAK2						JAK2
ITCH						ITCH
RIPK2						RIPK2
IL3						IL3
HRAS						HRAS
HDAC1						HDAC1
CTSD						CTSD
TNFRSF11B						TNFRSF11B
CDK4						CDK4
NR4A1						NR4A1
AKT3						AKT3
THOC1						THOC1
PRPF8						PRPF8
API5P1						API5P1
PVT1						PVT1
FAF1						FAF1
TP63						TP63
CCNA2						CCNA2
BIRC6						BIRC6
SH2D1A						SH2D1A
YWHAB						YWHAB
IRF1						IRF1
THAP1						THAP1
NOS2						NOS2
IFI27						IFI27
NR3C1						NR3C1
CIAPIN1P						CIAPIN1P
TRIAP1P1						TRIAP1P1
API5P2						API5P2
ENSG00000271623						ENSG00000271623
XIAPP1						XIAPP1
ENSG00000271253						ENSG00000271253
LOC100505995						LOC100505995
LOC390600						LOC390600
ENSG00000259286						ENSG00000259286
ENSG00000288255						ENSG00000288255
LOC100129725						LOC100129725
TUG1						TUG1
NGFR						NGFR
KRT18						KRT18
ABCB1						ABCB1
PTPA						PTPA
PAK2						PAK2
YWHAQ						YWHAQ
SYVN1						SYVN1
BIRC8						BIRC8
PIK3R1						PIK3R1
HIPK2						HIPK2
CTLA4						CTLA4
SP1						SP1
AR						AR
NLRP1						NLRP1
SMPD1						SMPD1
CXCR4						CXCR4
IGFBP3						IGFBP3
PDCD4						PDCD4
CXCL8						CXCL8
FOS						FOS
HSPA1A						HSPA1A
CDK5						CDK5
TNFRSF6B						TNFRSF6B
CDH1						CDH1
BNIP3						BNIP3
IL4						IL4
YWHAE						YWHAE
CHEK1						CHEK1
IL24						IL24
BDNF						BDNF
CD40LG						CD40LG
BAG1						BAG1
ADA						ADA
FOXO1						FOXO1
YWHAZ						YWHAZ
LGALS1						LGALS1
CARD11						CARD11
BCL10						BCL10
YAP1						YAP1
TRAF6						TRAF6
TRAF3						TRAF3
FOXP3						FOXP3
IL1A						IL1A
ATR						ATR
PDCD10						PDCD10
MIR34A						MIR34A
CSNK2A1						CSNK2A1
PRKCE						PRKCE
TNFSF11						TNFSF11
EP300						EP300
PRKN						PRKN
DNM1L						DNM1L
STK17B						STK17B
PDCD6IP						PDCD6IP
NLRC4						NLRC4
RARA						RARA
FAM215A						FAM215A
LINC02605						LINC02605
ATG5						ATG5
IRF3						IRF3
DAPK3						DAPK3
CARD16						CARD16
BMP6						BMP6
KDR						KDR
RNF34						RNF34
PIM1						PIM1
PTPN11						PTPN11
MMP9						MMP9
ERN1						ERN1
PTPN13						PTPN13
TIGAR						TIGAR
MADD						MADD
EIF2AK2						EIF2AK2
PLK1						PLK1
SQSTM1						SQSTM1
GSN						GSN
NOTCH1						NOTCH1
CRADD						CRADD
SPHK1						SPHK1
MAP3K7						MAP3K7
H2AX						H2AX
HSPD1						HSPD1
ACTA2						ACTA2
KIT						KIT
FGF2						FGF2
FLT3						FLT3
PPP2CA						PPP2CA
CREB1						CREB1
GDF15						GDF15
NTRK1						NTRK1
IER3						IER3
MALT1						MALT1
SHC1						SHC1
FHIT						FHIT
HGF						HGF
MAP3K14						MAP3K14
MET						MET
STK17A						STK17A
TGM2						TGM2
GAS2						GAS2
BTK						BTK
BRAF						BRAF
NPM1						NPM1
TOP1						TOP1
PIDD1						PIDD1
TLR3						TLR3
TET2						TET2
MALAT1						MALAT1
CDK6						CDK6
PRKCI						PRKCI
WWOX						WWOX
YWHAG						YWHAG
IL15						IL15
CDKN3						CDKN3
YWHAH						YWHAH
EIF2S1						EIF2S1
IL18						IL18
TNFRSF12A						TNFRSF12A
MIR125A						MIR125A
CD27						CD27
FGFR3						FGFR3
BAG3						BAG3
RPS6KB1						RPS6KB1
LGALS3						LGALS3
EGR1						EGR1
STK3						STK3
ITPR1						ITPR1
VIM						VIM
STAT5B						STAT5B
BMF						BMF
CDC25C						CDC25C
PRKCB						PRKCB
RAB27A						RAB27A
TNFSF14						TNFSF14
CXCL12						CXCL12
INS						INS
DNAJA3						DNAJA3
CTSB						CTSB
THBS1						THBS1
GAPDH						GAPDH
ESR2						ESR2
FCGR2B						FCGR2B
TNFRSF21						TNFRSF21
PPP1R13L						PPP1R13L
SUMO1						SUMO1
PCSK9						PCSK9
TIA1						TIA1
OPA1						OPA1
EZH2						EZH2
STK11						STK11
NQO1						NQO1
SPP1						SPP1
AIRE						AIRE
LMNA						LMNA
TLR2						TLR2
MIR34C						MIR34C
NOS3						NOS3
PRKCZ						PRKCZ
RPS3						RPS3
KITLG						KITLG
REL						REL
FGFR2						FGFR2
BMP2						BMP2
LCK						LCK
MIR133B						MIR133B
GADD45A						GADD45A
STAT5A						STAT5A
MEFV						MEFV
ACIN1						ACIN1
PDCD1						PDCD1
LMNB1						LMNB1
NOX4						NOX4
SLC25A4						SLC25A4
MIR145						MIR145
MKI67						MKI67
MIR494						MIR494
STK24						STK24
RARB						RARB
DNASE1L3						DNASE1L3
IL5						IL5
ICAM1						ICAM1
BCAP31						BCAP31
PIK3CD						PIK3CD
EPO						EPO
YY1						YY1
IFNB1						IFNB1
MAPK11						MAPK11
CASP12						CASP12
STX11						STX11
BNIP3L						BNIP3L
MEG3						MEG3
HDAC2						HDAC2
ATF2						ATF2
PRKD1						PRKD1
NFKB2						NFKB2
CSF2						CSF2
BMP4						BMP4
CAV1						CAV1
KAT5						KAT5
PPP1R15A						PPP1R15A
MIR98						MIR98
MYCN						MYCN
SLC25A6						SLC25A6
BCL2L12						BCL2L12
RELB						RELB
EIF2AK3						EIF2AK3
CD5L						CD5L
SMAD7						SMAD7
ATRAID						ATRAID
CASP8AP2						CASP8AP2
XBP1						XBP1
IRS1						IRS1
SLC25A5						SLC25A5
CD274						CD274
HSPA8						HSPA8
PIK3CB						PIK3CB
FASN						FASN
MIR221						MIR221
LYN						LYN
NDRG1						NDRG1
IGF2						IGF2
SPTAN1						SPTAN1
RAC1						RAC1
CTPS1						CTPS1
NTRK2						NTRK2
MAP2K7						MAP2K7
CYLD						CYLD
PDPK1						PDPK1
MAPT						MAPT
GATA2						GATA2
UNC13D						UNC13D
C1QBP						C1QBP
LTBR						LTBR
CARD8						CARD8
GSDMD						GSDMD
RASSF1						RASSF1
OLR1						OLR1
JAK1						JAK1
PSEN1						PSEN1
DPF2						DPF2
PTK2B						PTK2B
MLKL						MLKL
UNC5B						UNC5B
MT-RNR2						MT-RNR2
RNASEL						RNASEL
PPP2CB						PPP2CB
HOTAIR						HOTAIR
BCL2L15						BCL2L15
CSF3						CSF3
PGR-AS1						PGR-AS1
IL2RG						IL2RG
AURKA						AURKA
IL7R						IL7R
ODC1						ODC1
PWAR4						PWAR4
DAPK2						DAPK2
STXBP2						STXBP2
DAP3						DAP3
MAP2K6						MAP2K6
HSP90AB1						HSP90AB1
TIMP1						TIMP1
CD69						CD69
STUB1						STUB1
SATB1						SATB1
MYD88						MYD88
MIR29A						MIR29A
TRAF5						TRAF5
PRKAA1						PRKAA1
CIDEA						CIDEA
BAG4						BAG4
CD36						CD36
SFRP1						SFRP1
CAPN1						CAPN1
PTPN3						PTPN3
IL17A						IL17A
CD47						CD47
BAG6						BAG6
MDM4						MDM4
DUSP1						DUSP1
ERBB4						ERBB4
TRC-GCA24-1						TRC-GCA24-1
RBM5						RBM5
NEAT1						NEAT1
ALPP						ALPP
SPHK2						SPHK2
MIR29B1						MIR29B1
MMP2						MMP2
MIR155						MIR155
ATF3						ATF3
TREX1						TREX1
TNFRSF13B						TNFRSF13B
AP3B1						AP3B1
CDC25A						CDC25A
ACHE						ACHE
RET						RET
CIDEC						CIDEC
ERBB3						ERBB3
CCND3						CCND3
MFN2						MFN2
PPARA						PPARA
AXIN1						AXIN1
ALOX12						ALOX12
CCR7						CCR7
TGFA						TGFA
SNHG1						SNHG1
TIMP3						TIMP3
TYMP						TYMP
PRKDC						PRKDC
TGFBR1						TGFBR1
MAPK8IP1						MAPK8IP1
APEX1						APEX1
RPS6KA1						RPS6KA1
HULC						HULC
UACA						UACA
GSK3A						GSK3A
TSPO						TSPO
PTRH2						PTRH2
LYST						LYST
SH3GLB1						SH3GLB1
HK2						HK2
DUSP19						DUSP19
SFN						SFN
PIK3R2						PIK3R2
CBL						CBL
PAK1						PAK1
RASGRP1						RASGRP1
BCL6						BCL6
PLEKHF1						PLEKHF1
MIR146A						MIR146A
TNFRSF13C						TNFRSF13C
TSC2						TSC2
ZAP70						ZAP70
ROCK1						ROCK1
IL9						IL9
PRKCQ						PRKCQ
MAGT1						MAGT1
IAPP						IAPP
XRCC6						XRCC6
MIR15A						MIR15A
ATF4						ATF4
TRIM27						TRIM27
S100A9						S100A9
DNMT1						DNMT1
ITGB1						ITGB1
EIF4E						EIF4E
WAS						WAS
NOS1						NOS1
DEDD						DEDD
MIR320A						MIR320A
LEP						LEP
TFAP2A						TFAP2A
CENPS						CENPS
NRG1						NRG1
IL7						IL7
RNF31						RNF31
SMAD2						SMAD2
APC						APC
PDGFRB						PDGFRB
RHOA						RHOA
PINK1						PINK1
RPS27A						RPS27A
SERPINB5						SERPINB5
CDK5R1						CDK5R1
DYNLL1						DYNLL1
PLEKHF2						PLEKHF2
HSPA9						HSPA9
ALOX5						ALOX5
MIR143						MIR143
CCL2						CCL2
MIR126						MIR126
PRKAB1						PRKAB1
CD80						CD80
SIAH1						SIAH1
VDAC2						VDAC2
GORASP1						GORASP1
STPG1						STPG1
CAPN2						CAPN2
MLH1						MLH1
UNC5A						UNC5A
ATF6						ATF6
ANXA1						ANXA1
SMPD2						SMPD2
BCR						BCR
PHLDA1						PHLDA1
EI24						EI24
APOE						APOE
SMAD4						SMAD4
GRB2						GRB2
TIAL1						TIAL1
PRDX1						PRDX1
CRMA						CRMA
GSDME						GSDME
DAD1						DAD1
PPM1D						PPM1D
TGFBR2						TGFBR2
JAK3						JAK3
ALB						ALB
TMBIM6						TMBIM6
GAS6						GAS6
FAIM2						FAIM2
LTA						LTA
CDK11B						CDK11B
TAX1BP1						TAX1BP1
PRKCH						PRKCH
LCN2						LCN2
PLCG1						PLCG1
TNFSF13						TNFSF13
TYMS						TYMS
HAX1						HAX1
PRDX5						PRDX5
CYBB						CYBB
AXL						AXL
HTT						HTT
GCG						GCG
MEF2A						MEF2A
HAVCR2						HAVCR2
MIR214						MIR214
TXN2						TXN2
ADIPOQ						ADIPOQ
MIF						MIF
GIMAP5						GIMAP5
MIRLET7C						MIRLET7C
P2RX7						P2RX7
AIMP1						AIMP1
S100A8						S100A8
SNCA						SNCA
CD28						CD28
MIR451A						MIR451A
SKP2						SKP2
HDAC3						HDAC3
FNIP2						FNIP2
CD44						CD44
JUND						JUND
SOCS3						SOCS3
RHOB						RHOB
AGER						AGER
NRP1						NRP1
CD38						CD38
MAP2K2						MAP2K2
ING1						ING1
NUMA1						NUMA1
IGF2R						IGF2R
WT1						WT1
MEF2D						MEF2D
FCMR						FCMR
IFIH1						IFIH1
MIAT						MIAT
PARK7						PARK7
TPT1						TPT1
MAP2K3						MAP2K3
HSP90B1						HSP90B1
ITGAM						ITGAM
GSTP1						GSTP1
UBC						UBC
ITGB4						ITGB4
FAIM						FAIM
SNORD15A						SNORD15A
PRDX2						PRDX2
MIR211						MIR211
CXCR3						CXCR3
CREBBP						CREBBP
PTPRC						PTPRC
CSNK2A2						CSNK2A2
THPO						THPO
LGALS9						LGALS9
ABCC1						ABCC1
TNFRSF8						TNFRSF8
TOP2A						TOP2A
PPP2R1A						PPP2R1A
PPP2R2B						PPP2R2B
NFKBIB						NFKBIB
LOC111255642						LOC111255642
HBEGF						HBEGF
GADD45B						GADD45B
NOD1						NOD1
SET						SET
CYBA						CYBA
PHLPP1						PHLPP1
FYN						FYN
RACK1						RACK1
SOX4						SOX4
PPP1CA						PPP1CA
PRNP						PRNP
ITK						ITK
TNFSF15						TNFSF15
HSF1						HSF1
BIN1						BIN1
PPIA						PPIA
ZC3H12A						ZC3H12A
NUPR1						NUPR1
MAPK7						MAPK7
EIF5A						EIF5A
PSIP1						PSIP1
SYK						SYK
MIR210						MIR210
MIR222						MIR222
EPHA3						EPHA3
PTHLH						PTHLH
AOAH						AOAH
MIR17						MIR17
MIR146B						MIR146B
MIR195						MIR195
CELF2						CELF2
MAPK13						MAPK13
ID1						ID1
HMGCR						HMGCR
TSC1						TSC1
CENPS-CORT						CENPS-CORT
PKM						PKM
MPO						MPO
AURKB						AURKB
MAP3K6						MAP3K6
MT-CO1						MT-CO1
CCND2						CCND2
ETS1						ETS1
KLF10						KLF10
PIM3						PIM3
TGFB2						TGFB2
IKBKE						IKBKE
LATS2						LATS2
FIS1						FIS1
PPM1F						PPM1F
FGFR1						FGFR1
PRKCG						PRKCG
BCL2L2-PABPN1						BCL2L2-PABPN1
MYB						MYB
USP7						USP7
SIRT3						SIRT3
FGF1						FGF1
AHR						AHR
TFRC						TFRC
UCA1						UCA1
NTRK3						NTRK3
F2R						F2R
TUBB						TUBB
MIR193A						MIR193A
SNHG16						SNHG16
CD86						CD86
PIM2						PIM2
GDNF						GDNF
CTSG						CTSG
PANX1						PANX1
SREBF1						SREBF1
IL13						IL13
MIR27A						MIR27A
MAVS						MAVS
FGF7						FGF7
CUL1						CUL1
HNRNPA1						HNRNPA1
MIR122						MIR122
RALBP1						RALBP1
MIR205						MIR205
SFRP2						SFRP2
MIR373						MIR373
MIR23A						MIR23A
BRCA2						BRCA2
MMP1						MMP1
BMP7						BMP7
ASAH2						ASAH2
KMT2A						KMT2A
NTF3						NTF3
DNASE1						DNASE1
MIR203A						MIR203A
RUNX2						RUNX2
TSC22D1						TSC22D1
WEE1						WEE1
PDGFRA						PDGFRA
CSF1						CSF1
PTPN6						PTPN6
BMI1						BMI1
HUWE1						HUWE1
GZMA						GZMA
SELL						SELL
SMAD3						SMAD3
MIR125B1						MIR125B1
ACP1						ACP1
RHEB						RHEB
GLI1						GLI1
DKK1						DKK1
DIDO1						DIDO1
EIF4G2						EIF4G2
FOXM1						FOXM1
TRIM28						TRIM28
TXNIP						TXNIP
LOC111255645						LOC111255645
MIR16-1						MIR16-1
FCGR3A						FCGR3A
MAX						MAX
FLT1						FLT1
PRKACA						PRKACA
BEX3						BEX3
CXCL10						CXCL10
PHB1						PHB1
KEAP1						KEAP1
MSH2						MSH2
TNFRSF11A						TNFRSF11A
PLSCR1						PLSCR1
IKZF1						IKZF1
CALR						CALR
SPATA4						SPATA4
E2F3						E2F3
PIK3C3						PIK3C3
RXRA						RXRA
CAST						CAST
NDUFS4						NDUFS4
RARS1						RARS1
HNRNPK						HNRNPK
MIR223						MIR223
PROM1						PROM1
ELAVL1						ELAVL1
ALK						ALK
EPHA2						EPHA2
TFPT						TFPT
RAG1						RAG1
PSMC4						PSMC4
NOD2						NOD2
MIR204						MIR204
TICAM1						TICAM1
PKN1						PKN1
DAB2IP						DAB2IP
TWIST1						TWIST1
PLK3						PLK3
SFPQ						SFPQ
SNORD44						SNORD44
MAGED1						MAGED1
IFI6						IFI6
TRAF4						TRAF4
NR1H2						NR1H2
ALPI						ALPI
MIR216A						MIR216A
DNTT						DNTT
IRAK1						IRAK1
PTGS1						PTGS1
CCN2						CCN2
SFRP4						SFRP4
VCAM1						VCAM1
PECAM1						PECAM1
PSMC6						PSMC6
RNF144B						RNF144B
AREG						AREG
XDH						XDH
DNAJB13						DNAJB13
FN1						FN1
G6PD						G6PD
ACTB						ACTB
MIR142						MIR142
NCF2						NCF2
CLN3						CLN3
CASP16P						CASP16P
SGK1						SGK1
COX5A						COX5A
TFDP1						TFDP1
MIR29B2						MIR29B2
ELANE						ELANE
PIR						PIR
GABARAP						GABARAP
FHL2						FHL2
FGFR4						FGFR4
EDN1						EDN1
BMX						BMX
HTATIP2						HTATIP2
PIN1						PIN1
CDK11A						CDK11A
UGCG						UGCG
FBXW7						FBXW7
PCAT1						PCAT1
GJA1						GJA1
CCNE1						CCNE1
XRCC5						XRCC5
RUNX1						RUNX1
CCN1						CCN1
HDAC4						HDAC4
SERPINE1						SERPINE1
TUBA1B						TUBA1B
RPS6KA3						RPS6KA3
PGR						PGR
MXD1						MXD1
THAP3						THAP3
NTN1						NTN1
BNIP1						BNIP1
CDH2						CDH2
MECOM						MECOM
NCL						NCL
TPP2						TPP2
MGMT						MGMT
HBB						HBB
TIMP2						TIMP2
SAV1						SAV1
PLAUR						PLAUR
ABCG2						ABCG2
TNFRSF9						TNFRSF9
CCR5						CCR5
CD19						CD19
CTSL						CTSL
IGFBP5						IGFBP5
RUNX3						RUNX3
EPOR						EPOR
EAF2						EAF2
SNHG12						SNHG12
SRGN						SRGN
RASSF6						RASSF6
MIR101-1						MIR101-1
HLA-G						HLA-G
NDUFA13						NDUFA13
CD14						CD14
PPARD						PPARD
ILK						ILK
CAPNS1						CAPNS1
STAT6						STAT6
PLSCR3						PLSCR3
BUB1B						BUB1B
PLA2G6						PLA2G6
MIR183						MIR183
S100A4						S100A4
TRE-TTC3-1						TRE-TTC3-1
TAF6						TAF6
MIR30A						MIR30A
MIR215						MIR215
TRA-TGC7-1						TRA-TGC7-1
ANGPT2						ANGPT2
PIK3R3						PIK3R3
AGAP2						AGAP2
ADM						ADM
TG						TG
PPP3CA						PPP3CA
HSPB2						HSPB2
GNRH1						GNRH1
NDRG2						NDRG2
CD70						CD70
KLF6						KLF6
CORO1A						CORO1A
CCN4						CCN4
MIR144						MIR144
PTGES						PTGES
GH1						GH1
SMPD3						SMPD3
MIR150						MIR150
TNFRSF4						TNFRSF4
CDIP1						CDIP1
CIDEB						CIDEB
CDC42						CDC42
LATS1						LATS1
PSMC5						PSMC5
SERPINF1						SERPINF1
PLA2G4A						PLA2G4A
MTDH						MTDH
FLT4						FLT4
SFRP5						SFRP5
MIR22						MIR22
PWAR1						PWAR1
GFER						GFER
RBCK1						RBCK1
XPO1						XPO1
XIST						XIST
ITGB2						ITGB2
INPP5D						INPP5D
PPP3CC						PPP3CC
CRP						CRP
HDAC6						HDAC6
NFATC1						NFATC1
CR2						CR2
MVK						MVK
VDR						VDR
VHL						VHL
S100B						S100B
TP53BP1						TP53BP1
EZR						EZR
USP10						USP10
SHH						SHH
TERC						TERC
GFOD3P						GFOD3P
KLF11						KLF11
MIR20A						MIR20A
MIR543						MIR543
CD8A						CD8A
HDGF						HDGF
ITGAV						ITGAV
BSG						BSG
DCC						DCC
MIR181A1						MIR181A1
CDKN2B-AS1						CDKN2B-AS1
PSMC2						PSMC2
MT-CYB						MT-CYB
CALM1						CALM1
TNFAIP8						TNFAIP8
PDCD2						PDCD2
SOS1						SOS1
MIR140						MIR140
SNHG7						SNHG7
BCAR1						BCAR1
BANCR						BANCR
MIR200C						MIR200C
ATP2A2						ATP2A2
IDO1						IDO1
DHCR24						DHCR24
IL1R1						IL1R1
DAP						DAP
MIR206						MIR206
ELK1						ELK1
KLK3						KLK3
MIR182						MIR182
KPNB1						KPNB1
ITGB3BP						ITGB3BP
DNAJA1						DNAJA1
KRIT1						KRIT1
MAPKAPK2						MAPKAPK2
MAP4K4						MAP4K4
MITF						MITF
SLK						SLK
RTL10						RTL10
CCL5						CCL5
PRL						PRL
FKBP8						FKBP8
CRYAB						CRYAB
MIR125B2						MIR125B2
KAT2B						KAT2B
HLA-DQB1						HLA-DQB1
ETS2						ETS2
EIF4EBP1						EIF4EBP1
HMGA2						HMGA2
GPER1						GPER1
DEDD2						DEDD2
MAPK12						MAPK12
CD247						CD247
MMP7						MMP7
OIP5-AS1						OIP5-AS1
MAGEH1						MAGEH1
BGLAP						BGLAP
MIRLET7B						MIRLET7B
NAMPT						NAMPT
PPP2R5C						PPP2R5C
CTNNA1						CTNNA1
ANXA2						ANXA2
MIR18A						MIR18A
FEM1B						FEM1B
PLAU						PLAU
SLC2A1						SLC2A1
SIRT6						SIRT6
MIR381						MIR381
WNT1						WNT1
DUT						DUT
APIP						APIP
GPX1						GPX1
PDK1						PDK1
CYP2E1						CYP2E1
UBE2D1						UBE2D1
PSEN2						PSEN2
UBD						UBD
RAD21						RAD21
TMBIM4						TMBIM4
KRT8						KRT8
VEGFC						VEGFC
CEACAM1						CEACAM1
HSD17B10						HSD17B10
TAB1						TAB1
RAD51						RAD51
DDX5						DDX5
TKT						TKT
MAP3K15						MAP3K15
BARD1						BARD1
RNF13						RNF13
KLF4						KLF4
CAMK2G						CAMK2G
ARRB2						ARRB2
PTTG1						PTTG1
GAB1						GAB1
IL6ST						IL6ST
FOXA1						FOXA1
ITIH4						ITIH4
TP53INP1						TP53INP1
PPARGC1A						PPARGC1A
HYOU1						HYOU1
EBAG9						EBAG9
GAS1						GAS1
SNAI2						SNAI2
SOX2						SOX2
TTF2						TTF2
NBN						NBN
ING4						ING4
LALBA						LALBA
MIR124-1						MIR124-1
IFNA2						IFNA2
GNRH2						GNRH2
RARG						RARG
MAP2K5						MAP2K5
GLO1						GLO1
THAP2						THAP2
GHRL						GHRL
FOXP2						FOXP2
MIR106B						MIR106B
GSR						GSR
CYP1B1						CYP1B1
MAF						MAF
RPS6KA2						RPS6KA2
RASSF5						RASSF5
CDK7						CDK7
TET2-AS1						TET2-AS1
PPP3CB						PPP3CB
UNC5D						UNC5D
EPAS1						EPAS1
PDCD7						PDCD7
HBA2						HBA2
ALOX15						ALOX15
PSMD2						PSMD2
RUVBL2						RUVBL2
INSR						INSR
MYLK						MYLK
HLA-A						HLA-A
HLA-B						HLA-B
HSPA1B						HSPA1B
PRKAR1A						PRKAR1A
AGTR1						AGTR1
PHLPP2						PHLPP2
YBX1						YBX1
RTN4						RTN4
MAP4K2						MAP4K2
ATP8A1						ATP8A1
COL1A1						COL1A1
MUC1						MUC1
PLG						PLG
TAT						TAT
LRBA						LRBA
SEMA3A						SEMA3A
MIR498						MIR498
SELE						SELE
MIR25						MIR25
PGF						PGF
SRF						SRF
MIR93						MIR93
MIR218-1						MIR218-1
BCLAF1						BCLAF1
ANGPT1						ANGPT1
CIB1						CIB1
PLOD1						PLOD1
JADE1						JADE1
CFTR						CFTR
MIR24-1						MIR24-1
GOLGA2						GOLGA2
SOCS1						SOCS1
F3						F3
NOTCH2						NOTCH2
RPS16						RPS16
PPM1A						PPM1A
MIR100						MIR100
NLRP10						NLRP10
ZFAT						ZFAT
STK26						STK26
SAP18						SAP18
OGG1						OGG1
PSMD1						PSMD1
PPM1L						PPM1L
UBE2K						UBE2K
HELLS						HELLS
FCGR3B						FCGR3B
PPID						PPID
MIR141						MIR141
PEBP4						PEBP4
MIR15B						MIR15B
CNR1						CNR1
P4HB						P4HB
NUDT6						NUDT6
ADK						ADK
TNFRSF17						TNFRSF17
CLSPN						CLSPN
NOTCH3						NOTCH3
E2F2						E2F2
PARM1						PARM1
ING3						ING3
NFKBIE						NFKBIE
RNF41						RNF41
SNHG14						SNHG14
KLLN						KLLN
BEX2						BEX2
MDC1						MDC1
ID3						ID3
ICOS						ICOS
SMN1						SMN1
GNAS						GNAS
IL12RB1						IL12RB1
RNPS1						RNPS1
NME6						NME6
SERPINB9						SERPINB9
ITGA4						ITGA4
ITGA6						ITGA6
DEK						DEK
SH3KBP1						SH3KBP1
RFFL						RFFL
PXN						PXN
ACTA1						ACTA1
MIR29C						MIR29C
WWTR1						WWTR1
SLC9A1						SLC9A1
MT-ND1						MT-ND1
MCM2						MCM2
PEG3						PEG3
CANX						CANX
PTPMT1						PTPMT1
CCNG1						CCNG1
PRODH						PRODH
CSRNP1						CSRNP1
DCLRE1C						DCLRE1C
PHLDA2						PHLDA2
TNIP2						TNIP2
ARHGDIB						ARHGDIB
COL3A1						COL3A1
MAP1LC3B						MAP1LC3B
PDGFB						PDGFB
CEBPA						CEBPA
UHRF1						UHRF1
TP53I3						TP53I3
CFL1						CFL1
EEF1A1						EEF1A1
IL6R						IL6R
MIR186						MIR186
NRP2						NRP2
JUP						JUP
MIR138-1						MIR138-1
GRAMD4						GRAMD4
IVL						IVL
CIP2A						CIP2A
CNR2						CNR2
GADD45G						GADD45G
NFATC2						NFATC2
MIR30B						MIR30B
MIR375						MIR375
MIR26A1						MIR26A1
FGF14						FGF14
MIR148A						MIR148A
CHI3L1						CHI3L1
GAST						GAST
TRPV1						TRPV1
VCP						VCP
IL21						IL21
AGO2						AGO2
HMGB2						HMGB2
IFT57						IFT57
POLR2B						POLR2B
ITPR3						ITPR3
GDF2						GDF2
XRCC1						XRCC1
HIPK3						HIPK3
ARRB1						ARRB1
SOAT1						SOAT1
GZMM						GZMM
GLRX2						GLRX2
EIF4G1						EIF4G1
ASAH1						ASAH1
TRIM21						TRIM21
SHISA5						SHISA5
SELP						SELP
MIR338						MIR338
PEG10						PEG10
MIR199A1						MIR199A1
ADRM1						ADRM1
RTN3						RTN3
SLC25A11						SLC25A11
ACVR1C						ACVR1C
PPT1						PPT1
DICER1						DICER1
DRAM1						DRAM1
PRTN3						PRTN3
PSMD3						PSMD3
AICDA						AICDA
ARF1						ARF1
MIR149						MIR149
STEAP3						STEAP3
OMA1						OMA1
CALM2						CALM2
GATA4						GATA4
STMN1						STMN1
MAP1LC3A						MAP1LC3A
KL						KL
MAD2L1						MAD2L1
SPATA3						SPATA3
PTN						PTN
PAX3						PAX3
IRF4						IRF4
DCK						DCK
MIR24-2						MIR24-2
PSMC3						PSMC3
ARNT						ARNT
TUBB3						TUBB3
SNHG6						SNHG6
LMTK2						LMTK2
IRS2						IRS2
DLEU1						DLEU1
ZEB1						ZEB1
CDK9						CDK9
RBX1						RBX1
MIR137						MIR137
IRF7						IRF7
FASTK						FASTK
RUVBL1						RUVBL1
PRKG1						PRKG1
HIPK1						HIPK1
ULK1						ULK1
ERCC2						ERCC2
PCSK1						PCSK1
KLF5						KLF5
MIRLET7A1						MIRLET7A1
DSP						DSP
PRDX6						PRDX6
UXT						UXT
MELK						MELK
NME1						NME1
UBE3A						UBE3A
CERKL						CERKL
UBB						UBB
PPP5C						PPP5C
SIX1						SIX1
PSMD13						PSMD13
DKK3						DKK3
NCF4						NCF4
HCK						HCK
LDHA						LDHA
HOXA5						HOXA5
SEMA5A						SEMA5A
DSG1						DSG1
LTF						LTF
UBE2D3						UBE2D3
IL1RN						IL1RN
PARL						PARL
MOB1A						MOB1A
PLEKHO1						PLEKHO1
EGLN3						EGLN3
NCKAP1L						NCKAP1L
AFP						AFP
APBB1						APBB1
PPP3R1						PPP3R1
HDAC7						HDAC7
COL4A2						COL4A2
ANP32A						ANP32A
EIF3F						EIF3F
CYP1A1						CYP1A1
PSMB8						PSMB8
TNFSF4						TNFSF4
CTRL						CTRL
HINT1						HINT1
MAP3K2						MAP3K2
SRSF2						SRSF2
MIR503						MIR503
NF2						NF2
TRIB3						TRIB3
FAP						FAP
ZFAS1						ZFAS1
KHDRBS1						KHDRBS1
TXNRD1						TXNRD1
CARD14						CARD14
DPP4						DPP4
HLA-C						HLA-C
MIR92A1						MIR92A1
IGF2BP1						IGF2BP1
CCAT2						CCAT2
AMBRA1						AMBRA1
SPARC						SPARC
ERCC1						ERCC1
CHMP5						CHMP5
MUC4						MUC4
FGF4						FGF4
HSPG2						HSPG2
RPSA						RPSA
H1-5						H1-5
MVP						MVP
MIR424						MIR424
PEBP1						PEBP1
LRRK2						LRRK2
TRPM2						TRPM2
TGIF1						TGIF1
PLD1						PLD1
SETD2						SETD2
PRKAA2						PRKAA2
HOTAIRM1						HOTAIRM1
CERK						CERK
HMGA1						HMGA1
CDKN2B						CDKN2B
MIR200A						MIR200A
MIR128-2						MIR128-2
AKR1B1						AKR1B1
MIR212						MIR212
MT-TK						MT-TK
MIR495						MIR495
ATG7						ATG7
SOX9						SOX9
IL11						IL11
CSRNP3						CSRNP3
AEBP1						AEBP1
MIR200B						MIR200B
MMP3						MMP3
PRKACB						PRKACB
MIR128-1						MIR128-1
OSMR						OSMR
MIR107						MIR107
MIR124-3						MIR124-3
ADCYAP1						ADCYAP1
DOCK8						DOCK8
SKP1						SKP1
PAK4						PAK4
TOPBP1						TOPBP1
PTBP1						PTBP1
OTULIN						OTULIN
TGFB3						TGFB3
UBE2D2						UBE2D2
RHBDD3						RHBDD3
MIR129-1						MIR129-1
GAL						GAL
MIR139						MIR139
MIR340						MIR340
MIR497						MIR497
SIK2						SIK2
IFIT2						IFIT2
TNFRSF18						TNFRSF18
TPX2						TPX2
KNG1						KNG1
NUP107						NUP107
MAP3K4						MAP3K4
C1D						C1D
NPPA						NPPA
MIR199B						MIR199B
MMP14						MMP14
PDP1						PDP1
TANK						TANK
RIGI						RIGI
GDF6						GDF6
MAP3K11						MAP3K11
BAG5						BAG5
MIR27B						MIR27B
MIR224						MIR224
PTCH1						PTCH1
PRDX3						PRDX3
SIRT2						SIRT2
MKRN1						MKRN1
MFGE8						MFGE8
NCAM1						NCAM1
GDF5						GDF5
TF						TF
ENO1						ENO1
H4C16						H4C16
DAG1						DAG1
GCLC						GCLC
UBE2L3						UBE2L3
MIR152						MIR152
GFAP						GFAP
POU5F1						POU5F1
MIR31						MIR31
TLR9						TLR9
DDIT4						DDIT4
H1-1						H1-1
E2F4						E2F4
MIR302A						MIR302A
GNLY						GNLY
GPT						GPT
DNMT3A						DNMT3A
F2RL1						F2RL1
PSMD10						PSMD10
EIF3A						EIF3A
DDB2						DDB2
PPM1G						PPM1G
ZBTB17						ZBTB17
HIP1						HIP1
CDC20						CDC20
SORT1						SORT1
ID2						ID2
UNC5C						UNC5C
UCP2						UCP2
TNFSF8						TNFSF8
MIR96						MIR96
PRMT5						PRMT5
SPRY4-IT1						SPRY4-IT1
CTBP1						CTBP1
WNT5A						WNT5A
PRKRA						PRKRA
TSC22D3						TSC22D3
MIR185						MIR185
B4GALT7						B4GALT7
PAX2						PAX2
AGT						AGT
TFDP2						TFDP2
MRPL41						MRPL41
PSME3						PSME3
CTTN						CTTN
DDB1						DDB1
TRAP1						TRAP1
NAE1						NAE1
PIK3R4						PIK3R4
MIR192						MIR192
NME2						NME2
AKTIP						AKTIP
SMARCA2						SMARCA2
LBR						LBR
MIR132						MIR132
RRM2						RRM2
MIR1-1						MIR1-1
MAP3K3						MAP3K3
RYBP						RYBP
ACTG1						ACTG1
SST						SST
SERBP1						SERBP1
NOP53						NOP53
CKS1B						CKS1B
OGT						OGT
DCAF1						DCAF1
FANCC						FANCC
LIF						LIF
RB1CC1						RB1CC1
H1-2						H1-2
MIR429						MIR429
OLFM4						OLFM4
TMPO						TMPO
GLI2						GLI2
HNRNPU						HNRNPU
PRPS1						PRPS1
EEF2						EEF2
MAOB						MAOB
MIR10B						MIR10B
TUBB4A						TUBB4A
CRIPTO						CRIPTO
DNMT3B						DNMT3B
DLC1						DLC1
MIR590						MIR590
LMNB2						LMNB2
BLK						BLK
MIR532						MIR532
PKD1						PKD1
TGFBI						TGFBI
YES1						YES1
RASA1						RASA1
POLR2L						POLR2L
NME5						NME5
PSMD14						PSMD14
TMBIM1						TMBIM1
TFEB						TFEB
CCL4						CCL4
LGALS7						LGALS7
MIR19A						MIR19A
TUBB2A						TUBB2A
DBNL						DBNL
ITGA5						ITGA5
NEDD9						NEDD9
MIR335						MIR335
GATA1						GATA1
TNXB						TNXB
CCR8						CCR8
MIR106A						MIR106A
TUBB4B						TUBB4B
AIM2						AIM2
MIR26B						MIR26B
GPX4						GPX4
RHOG						RHOG
SIN3A						SIN3A
RPS6KA5						RPS6KA5
NLRX1						NLRX1
TUBA1A						TUBA1A
MIRLET7G						MIRLET7G
TTR						TTR
ING5						ING5
PLK2						PLK2
NLK						NLK
LIMK1						LIMK1
COL5A1						COL5A1
SULF1						SULF1
PPM1B						PPM1B
ITGB3						ITGB3
PROC						PROC
BMPR1B						BMPR1B
MIR16-2						MIR16-2
MIR449A						MIR449A
IRF2						IRF2
DNASE2						DNASE2
PUF60						PUF60
CDC25B						CDC25B
SOS2						SOS2
DYNLL2						DYNLL2
STYXL1						STYXL1
CRNDE						CRNDE
FKBP14						FKBP14
BMPR2						BMPR2
TAOK1						TAOK1
GRINA						GRINA
OAS1						OAS1
ANGPTL4						ANGPTL4
F10						F10
H2BC21						H2BC21
HLA-DRB1						HLA-DRB1
MNDA						MNDA
MIR342						MIR342
CALM3						CALM3
ZEB2						ZEB2
PDE4A						PDE4A
TUBA4A						TUBA4A
IER3IP1						IER3IP1
CRABP2						CRABP2
MTCH1						MTCH1
BTRC						BTRC
MIR22HG						MIR22HG
TUBGCP2						TUBGCP2
NMT1						NMT1
PPP1CC						PPP1CC
STAT2						STAT2
CDKN1C						CDKN1C
BRD4						BRD4
CEBPB						CEBPB
OSM						OSM
PCGEM1						PCGEM1
COMP						COMP
CYTOR						CYTOR
CASR						CASR
PSMD6						PSMD6
DUSP6						DUSP6
PTH						PTH
LGALS8						LGALS8
ACER2						ACER2
S100A6						S100A6
RTKN						RTKN
PMS2						PMS2
RNF213						RNF213
ITGAL						ITGAL
ATG4D						ATG4D
ADIPOR1						ADIPOR1
MIR7-1						MIR7-1
SSTR2						SSTR2
MIR519D						MIR519D
CUL4A						CUL4A
UBE2I						UBE2I
MIR326						MIR326
EWSR1						EWSR1
PDIA3						PDIA3
TUBA1C						TUBA1C
DGKQ						DGKQ
USP9X						USP9X
CAPN3						CAPN3
CYP3A4						CYP3A4
YBX3						YBX3
OPTN						OPTN
PSMD8						PSMD8
HCLS1						HCLS1
DBNDD2						DBNDD2
MACC1						MACC1
TTC5						TTC5
CADM1						CADM1
TRAF7						TRAF7
MAEA						MAEA
MIR378A						MIR378A
TCF7L2						TCF7L2
ACKR3						ACKR3
COL5A2						COL5A2
PSMA3						PSMA3
CAPN6						CAPN6
EPHB2						EPHB2
HNF4A						HNF4A
ADAM17						ADAM17
ARL6IP1						ARL6IP1
SNRNP70						SNRNP70
LAMTOR5						LAMTOR5
MTHFR						MTHFR
SERPINB3						SERPINB3
TRP-AGG2-5						TRP-AGG2-5
BTC						BTC
VAV3						VAV3
PDCD11						PDCD11
FGF23						FGF23
RHOD						RHOD
CGAS						CGAS
CDKN2AIP						CDKN2AIP
JMJD6						JMJD6
SERPINB2						SERPINB2
MIR485						MIR485
MIR181D						MIR181D
LEF1						LEF1
MIR663A						MIR663A
SLC7A7						SLC7A7
VTN						VTN
IL31RA						IL31RA
MIR9-1						MIR9-1
CDC6						CDC6
PLEC						PLEC
HES1						HES1
MTA1						MTA1
VCL						VCL
PSMA7						PSMA7
EIF3C						EIF3C
LOX						LOX
PROCR						PROCR
MIR184						MIR184
HNRNPA2B1						HNRNPA2B1
SMARCA4						SMARCA4
RPS6						RPS6
G3BP1						G3BP1
FGF5						FGF5
CDH5						CDH5
PPP2R5B						PPP2R5B
PPP2R1B						PPP2R1B
PAK6						PAK6
ZFP36						ZFP36
PLAGL1						PLAGL1
NEDD8						NEDD8
SMAD1						SMAD1
MT-CO2						MT-CO2
FGR						FGR
SPAG5						SPAG5
CDK5RAP3						CDK5RAP3
IL18R1						IL18R1
KANK2						KANK2
CAMP						CAMP
ARG2						ARG2
FGF10						FGF10
SHB						SHB
PSMC1						PSMC1
IRS4						IRS4
LINC00511						LINC00511
BAG2						BAG2
UBE2Z						UBE2Z
LYRM1						LYRM1
MIR34B						MIR34B
USP22						USP22
FAS-AS1						FAS-AS1
ATP2A3						ATP2A3
MIR188						MIR188
MIR208B						MIR208B
KDM1A						KDM1A
HNRNPL						HNRNPL
RBBP6						RBBP6
USP39						USP39
C6orf120						C6orf120
PSMD7						PSMD7
IL15RA						IL15RA
FOXO4						FOXO4
MT-TH						MT-TH
MT-TQ						MT-TQ
MT-TC						MT-TC
MT-TG						MT-TG
MSX2						MSX2
TIMP4						TIMP4
NTF4						NTF4
MERTK						MERTK
SRPK2						SRPK2
PCBP1						PCBP1
DYRK1B						DYRK1B
RCAN1						RCAN1
RAN						RAN
EIF3B						EIF3B
QKI						QKI
RPA1						RPA1
KCNMA1						KCNMA1
MIR217						MIR217
PA2G4						PA2G4
IGFBP2						IGFBP2
TGFBR3						TGFBR3
POSTN						POSTN
NCOA3						NCOA3
CCNL2						CCNL2
AGTR2						AGTR2
FASTKD2						FASTKD2
EHMT2						EHMT2
VRK2						VRK2
MIR383						MIR383
CAPN10						CAPN10
ACVR1						ACVR1
TUBG1						TUBG1
PHLDA3						PHLDA3
F2						F2
ANP32B						ANP32B
PRMT1						PRMT1
H1-0						H1-0
CCNA1						CCNA1
RBL2						RBL2
XPC						XPC
SGPL1						SGPL1
H3C14						H3C14
NR1H4						NR1H4
SGTA						SGTA
HIVEP1						HIVEP1
BCL3						BCL3
ADAR						ADAR
CD3E						CD3E
H1-3						H1-3
POU4F1						POU4F1
SGPP1						SGPP1
MIR181A2						MIR181A2
TOLLIP						TOLLIP
ANKRD49						ANKRD49
CXCR2						CXCR2
ZBP1						ZBP1
MIR133A1						MIR133A1
FDPS						FDPS
HBB-LCR						HBB-LCR
LOC107133510						LOC107133510
RPTOR						RPTOR
CSNK2B						CSNK2B
HSD11B1						HSD11B1
TIMM50						TIMM50
ERG						ERG
EVA1A						EVA1A
KCNIP3						KCNIP3
PPP4C						PPP4C
CASC2						CASC2
MBP						MBP
ADIPOR2						ADIPOR2
CUL5						CUL5
NOTCH4						NOTCH4
COPS5						COPS5
DCN						DCN
HLA-DRA						HLA-DRA
SIAH2						SIAH2
PSMB5						PSMB5
PARP3						PARP3
CDC37						CDC37
RICTOR						RICTOR
TFAP2C						TFAP2C
MIR138-2						MIR138-2
RHBDD1						RHBDD1
TRIM69						TRIM69
HSPB8						HSPB8
PDK2						PDK2
MIR130A						MIR130A
ING2						ING2
MIR196A1						MIR196A1
NET1						NET1
UCHL1						UCHL1
CXCL1						CXCL1
PSMD12						PSMD12
LOC654780						LOC654780
GLRX						GLRX
KCNQ1OT1						KCNQ1OT1
MIR330						MIR330
HOTTIP						HOTTIP
F5						F5
IRF5						IRF5
NORAD						NORAD
SMO						SMO
VEGFD						VEGFD
NSG1						NSG1
CFH						CFH
KISS1R						KISS1R
TRIM24						TRIM24
PPIB						PPIB
PENK						PENK
EIF4A1						EIF4A1
WDR35						WDR35
MIR486-1						MIR486-1
TUBB6						TUBB6
MDK						MDK
ERCC6						ERCC6
RSF1						RSF1
TNFAIP1						TNFAIP1
CCAT1						CCAT1
SENP1						SENP1
TERF2						TERF2
MIB1						MIB1
BLM						BLM
TARDBP						TARDBP
PABPC1						PABPC1
CNTN2						CNTN2
DYRK1A						DYRK1A
GRP						GRP
TFPI2						TFPI2
DDX3X						DDX3X
SREBF2						SREBF2
EDNRA						EDNRA
MIR134						MIR134
TP53COR1						TP53COR1
CCL3						CCL3
PRDX4						PRDX4
ZNF420						ZNF420
TMSB4X						TMSB4X
IFNGR2						IFNGR2
DYRK2						DYRK2
LIPA						LIPA
MTMR6						MTMR6
PLD2						PLD2
RPS19						RPS19
HSPB6						HSPB6
GNL3						GNL3
CYP19A1						CYP19A1
IKZF3						IKZF3
NEDD4						NEDD4
IL12A						IL12A
SAT1						SAT1
NR4A2						NR4A2
MIR130B						MIR130B
XKR8						XKR8
MRE11						MRE11
CRYAA						CRYAA
FCER2						FCER2
MSN						MSN
NDC1						NDC1
TFAP2B						TFAP2B
TFF1						TFF1
MT2A						MT2A
MIR499A						MIR499A
SCIN						SCIN
MAGEA4						MAGEA4
PRAME						PRAME
DNAH8						DNAH8
AK2						AK2
NAIPP2						NAIPP2
HDAC5						HDAC5
TJP2						TJP2
AFAP1-AS1						AFAP1-AS1
RRP1B						RRP1B
HIF3A						HIF3A
AXIN2						AXIN2
KISS1						KISS1
PSMD4						PSMD4
ACE						ACE
CBLB						CBLB
PFKFB3						PFKFB3
CXCL13						CXCL13
IL4R						IL4R
NUAK2						NUAK2
MT-TT						MT-TT
CCL21						CCL21
HDAC8						HDAC8
CD3G						CD3G
MIR377						MIR377
FOSL1						FOSL1
CAD						CAD
PLA2G2A						PLA2G2A
PHB2						PHB2
SLC7A11						SLC7A11
MIR196A2						MIR196A2
MIR363						MIR363
CUL3						CUL3
RNY3						RNY3
MIR129-2						MIR129-2
KIF11						KIF11
NR4A3						NR4A3
SESN2						SESN2
ADAMTS2						ADAMTS2
IL32						IL32
NOX5						NOX5
MEN1						MEN1
STK38						STK38
MIR101-2						MIR101-2
MAPKAPK5-AS1						MAPKAPK5-AS1
FTH1						FTH1
NLRP2						NLRP2
PBK						PBK
MYH9						MYH9
PSMA6						PSMA6
PSMB1						PSMB1
SIGMAR1						SIGMAR1
MIR193B						MIR193B
ATP5F1B						ATP5F1B
[truncated: 2,286 more rows]
