# Supplementary material for: PANoptosis‐Related Diagnostic Biomarkers in Non‐Neovascular Age‐Related Macular Degeneration: An Integrative Transcriptomic and Experimental Study
Source: Genet Res (Camb). 2026 Feb 13;2026:8903808. doi: 10.1155/genr/8903808 (PMC12905011; doi:10.1155/genr/8903808)
Supplement: Supplementary file 3 — Supporting Information 3 Supporting File 3: Cell cluster annotation file. [file GENR-2026-8903808-s003.xlsx]

## Sheet: Sheet1
T cells	EC	Firbo	Mac	Mono	Mast cells	Melanocytes	NK cells	RPE cells	Schwann Cells	CMP
NKG7	VWF	DCN	AIF1	S100A9	MS4A2	MLANA	NKG7	RPE65	MPZ	CD34
GNLY	ACKR1	SFRP2	C1QA	LYZ	HPGD	DCT	FCGR3A	BEST1	S100B	CD33
CCL5	RAMP2	LUM	C1QB	FCN1	KIT	TYR	KLRD1	CRALBP	P0	MPO
CCL4	IFI27	APOD	C1QC	IL1B	CPA3	MITF	GZMB	SLC39A12	MBP	IL3RA
GZMK	IGFBP4	IGFBP6	APOC1	G0S2	TPSB2	SOX10	NKG2D	CRALBP	PLP1
				S100A8	TPSAB1	PMEL		PEDF
								LAMP1
